# Supplementary material for: Comparison of Genetic Susceptibility to Coronary Heart Disease in the Hungarian Populations: Risk Prediction Models for Coronary Heart Disease
Source: Genes (Basel). 2023 Apr 30;14(5):1033. doi: 10.3390/genes14051033 (PMC10218435; doi:10.3390/genes14051033)
Supplement: Supplementary file 1 [file genes-14-01033-s001.zip]

Archive with 1 entries (1 files):
- genes-2315310-supplementary.pdf
